# Supplementary material for: Two Coupled Low-Barrier Large Amplitude Motions in 3,5-Dimethylanisole Studied by Microwave Spectroscopy
Source: Molecules. 2025 Mar 7;30(6):1195. doi: 10.3390/molecules30061195 (PMC11945398; doi:10.3390/molecules30061195)
Supplement: Supplementary file 1 [file molecules-30-01195-s001.zip]

Archive with 1 entries (1 files):
- molecules-3476654-supplementary.pdf
